# Supplementary material for: Case report: Non-EBV associated cerebral vasculitis and cerebral hemorrhage in X-linked lymphoproliferative disease
Source: Front Immunol. 2024 Apr 25;15:1381472. doi: 10.3389/fimmu.2024.1381472 (PMC11079196; doi:10.3389/fimmu.2024.1381472)
Supplement: Supplementary file 2 [file Table_1.xlsx]

## Sheet: Sheet1
Supplymentary Table 1 Literature review of XLP with vasculitis / central nervous system damage
PMID (year of publication)	age of description	ethnic origin	mutations	age of manifestation	age of XLP1 diagnosis	Age of manifestation of vasculitis/CNS involvement		other associated presentations	EBV infection status	Treatment（HSCT）	outcome	reference
33548964(2021)	9 YA	Chinese	c.163C>T	1 YA	9 YA	9 YA		mature B cell levels decrease, natural killer cells significantly decrease, and immunoglobulin levels decrease, recurrent pneumonia	（+）	Yes	improvement	Liu LY, Zeng YY, Qian XW, et al. Zhonghua Er Ke Za Zhi. 2021;59(2):142-144. doi:10.3760/cma.j.cn112140-20200710-00715
34987501(2021)	8 YA	Caucasian origin	c.2T>G	8 YA	8 YA	8 YA		acute meningoencephalitis,thrombotic occlusive vasculopathy,multiple cerebral aneurysms, intracerebral hemorrhage,antibody deficiency,pronounced IgG1-3-4 subclass deficiency, pulmonal vasculitis	（-）	No	long-term hospitalization	Steininger J, Rossmanith R, Geier CB, et al. Case Report: Meningoencephalitis With Thrombotic Occlusive Vasculopathy in a Young EBV-Naïve Boy Is Associated With a Novel SH2D1A Mutation. Front Immunol. 2021;12:747738. Published 2021 Dec 20. doi:10.3389/fimmu.2021.747738
30138256 (2019)	14 YA	Not reported	c.201G>A	14 YA	14 YA	14 YA		Burkitt lymphoma (EBV negative, 14 YA)	（-）	No	Death	Neves JF, Raga LT, Chiang SCC, et al. Fatal Central Nervous System Lymphocytic Vasculitis after Treatment for Burkitt Lymphoma in a Patient with a SH2D1A Mutation. Pediatr Infect Dis J. 2019;38(2):e29-e31. doi:10.1097/INF.0000000000002154
26433589 (2015)	9 YA	Australian	c.96G>C	5 YA	9 YA	9 YA		Lymphocytic synovitis with a mixture of CD4+ and CD8+ T-cells (5 YA), Transient aplastic anaemia, Chronic active pangastritis (CD8+ infiltrates	（-）	Yes	Clinical remission of vasculitis	Gray PE, O'Brien TA, Wagle M, et al. Cerebral Vasculitis in X-linked Lymphoproliferative Disease Cured by Matched Unrelated Cord Blood Transplant. J Clin Immunol. 2015;35(7):604-609. doi:10.1007/s10875-015-0194-9
23816555 (2013)	5 YA	Chinese	c.163C>T	3 YA	5 YA	5 YA		Burkitt lymphoma (EBV negative, 3YA)	（-）	No	Vegetative	Zhu J, Zhang Y, Zhen ZJ, et al. Lymphoma and cerebral vasculitis in association with X-linked lymphoproliferative disease. Chin J Cancer. 2013;32(12):673-677. doi:10.5732/cjc.012.10238
19621458 (2009)	18 YA	Not reported	c.163C>T	18 YA	18 YA	18 YA		Normal IgG, elevated IgM and reduced IgA γδT-cell clone found	（-）	No	Death	Talaat KR, Rothman JA, Cohen JI, et al. Lymphocytic vasculitis involving the central nervous system occurs in patients with X-linked lymphoproliferative disease in the absence of Epstein-Barr virus infection. Pediatr Blood Cancer. 2009;53(6):1120-1123. doi:10.1002/pbc.22185
19621458 (2009)	31 YA	Not reported	c.163C>T	27 YA	32 YA	31 YA		Upper respiratory infection, Complicated hereditary spherocytosis	（-）	No	Death	Talaat KR, Rothman JA, Cohen JI, et al. Lymphocytic vasculitis involving the central nervous system occurs in patients with X-linked lymphoproliferative disease in the absence of Epstein-Barr virus infection. Pediatr Blood Cancer. 2009;53(6):1120-1123. doi:10.1002/pbc.22185
17620557 (2007)	16 YA	Not reported	None found	9 YA	16 YA	16 YA		B-cell non-Hodgkin lymphoma (monoclonal kappa, EBV negative, 9 YA),Hypogammaglobulinemia (reduced IgG, IgM and IgA)	（-）	No	Death	Verhelst H, Van Coster R, Bockaert N, et al. Limbic encephalitis as presentation of a SAP deficiency. Neurology. 2007;69(2):218-219. doi:10.1212/01.wnl.0000265597.56202.6c
16611784 (2006)	18 YA	black boy	Deletion exon 1	7 YA	18 YA	18 YA		Burkitt lymphoma (7 YA), Diffuse large B-cell immunoblastic lymphoma (18 YA), Susceptibility to respiratory infections	（+）	Yes	Death	Weeks JK, Helton KJ, Conley ME, Onciu M, Khan RB. Diffuse CNS vasculopathy with chronic Epstein-Barr virus infection in X-linked lymphoproliferative disease. AJNR Am J Neuroradiol. 2006;27(4):884-886.
15682426 (2005)	22 YA	Japanese	c.321C>G	3 YA	22 YA	22 YA		Infectious mononucleosis (EBV induced),Hypogammaglobulinemia, Leucopenia, Neutropenia, Reduced B cells	（-）	No	Unknown	Kanegane H, Ito Y, Ohshima K, et al. X-linked lymphoproliferative syndrome presenting with systemic lymphocytic vasculitis. Am J Hematol. 2005;78(2):130-133. doi:10.1002/ajh.20261
11133747 (2001)	12 YA	British Columbia	c.164C>T	13 MA	12 YA	12 YA		Virus- associated hemophagocytic syndrome (13 MA), Chorioretinitis, Chronic lung disease (Bronchiectasis),Absolute and relative CD8+T-cell pleocytosis inverted CD4+/CD8+ T-cell ratio Hypogammaglobulinemia (IgG subclass)	（+）	No	Death	Dutz JP, Benoit L, Wang X, et al. Lymphocytic vasculitis in X-linked lymphoproliferative disease. Blood. 2001;97(1):95-100. doi:10.1182/blood.v97.1.95
8959062 (1996)	17 YA	Not reported	Not reported	17 YA	17 YA	17 YA		Hypogammaglobulinemia,Cutaneous vasculitis	（+）	No	Unknown	Grosieux C, Amoric JC, Mechinaud F, et al. Vasculite cutanée et neurologique révélatrice d'un déficit immunitaire sélectif vis-à-vis du virus d'Epstein-Barr [Cutaneous and neurologic vasculitis disclosing EBV-selective immunodeficiency]. Ann Dermatol Venereol. 1996;123(6-7):387-392.
